# Supplementary material for: The Cdc25 and Ras1 Proteins of Candida albicans Influence Epithelial Toxicity in a Niche-Specific Way
Source: J Fungi (Basel). 2023 Feb 4;9(2):201. doi: 10.3390/jof9020201 (PMC9959987; doi:10.3390/jof9020201)
Supplement: Supplementary file 1 [file jof-09-00201-s001.zip]

Archive with 1 entries (1 files):
- jof-2026613-supplementary.pdf
